# Supplementary material for: Exosomal miR92a Promotes Cytarabine Resistance in Myelodysplastic Syndromes by Activating Wnt/β-catenin Signal Pathway
Source: Biomolecules. 2022 Oct 9;12(10):1448. doi: 10.3390/biom12101448 (PMC9599242; doi:10.3390/biom12101448)
Supplement: Supplementary file 1 [file biomolecules-12-01448-s001.zip]

Archive with 1 entries (1 files):
- biomolecules-1930892-supplementary.pdf
